# Supplementary material for: Jupiter-like planets might be common in a low-density environment
Source: Nat Commun. 2023 Oct 17;14:6232. doi: 10.1038/s41467-023-41665-0 (PMC10582043; doi:10.1038/s41467-023-41665-0)
Supplement: Supplementary file 2 — Source Data [file 41467_2023_41665_MOESM2_ESM.xlsx]

## Sheet: Foglio1
Table 1
Authors	$M$	$a$	N. stars	Fraction	Remarks
	M$_{\rm Jupiter}$	au
Cumming et al. \cite{Cumming2008}	0.3-10	<3	585	10.5
Mayor et al.\cite{Mayor2011}	0.3-10	<5	825	14
Wittenmyer et al.\cite{Wittenmyer2016}	0.3-10	3-7	202	$6.2_{-1.6}^{+2.8}$
Fernandes et al.\cite{Fernandes2019}	0.1-20	0.1-100		$26.6_{-5.4}^{+7.5}$
	1-20	0.1-100		$6.2_{-1.2}^{+1.5}$
Zhu et al.\cite{Zhu2022}	0.3-10	<10	393	$19.2\pm 2.8$
Bryan et al.\cite{Bryan2016}	1-20	5-20	123	$52\pm 5$	Stars with inner planets
Gould et al.\cite{Gould2010}				$16\pm 16$	Microlensing
Table 2
HIP	$\pi$	SNR(PMa)	$M$(PMa)	N$_{\rm obs}$	Prob	$a$	$M_{\rm dyn}	$M_{\rm ev}$	Remark
560	25.16	3.02	3.28	2	0.482
10679	25.23	5.21	18.45	1	0.484
10680	25.28	2.04	4.56	2	0.487
AG Tri	24.42			1	0.459
21547	33.44	2.08	5.16	10	0.712	11.1	$5.5\pm 2.6$	$3.5\pm 1.1$	\cite{Samland2017}
HD286264	18.83			1	0.273
25486	37.25	8.99	3.91	3	0.74	8.6	$5.2\pm 0.1$	$3.6\pm 1.8$	\cite{Mesa2023}
27321	51.44	0.86	3.41	20	0.983	2.68	$8.9\pm 0.8$	$7.1\pm 2.0$	\cite{Nowak2020}
						9.93	$11.9\pm 3.0$	$11.2\pm 1.0$	\cite{Lacour2021}
29964	25.57	1.52	1.23	2	0.496
84586	32.95	4.87	6.3	2	0.662				Mass of A=2.23~M$_\odot$
TYC8728-2262-1	14.79			2	0.115				Mass of A=1.12~M$_\odot$
86598	15.2	2.8	4.77	2	0.133
88399	20.29	3.98	4.09	7	0.338	6	4		\cite{Mesa2022}
89829	12.43	0.45	0.98	3	0.037
92024	32.95	2.46	7.36	2	0.669
95261	20.6	2.16	17.15	5	0.354	197.1		$47.6\pm 4.0$	\cite{Rameau2013}
95270	20.93	2.33	2.45	3	0.354
98839	21.11	5.1	4.94	3	0.355				M-companion at 146 au
99273	19.96	2.65	2.55	3	0.321
107620	30.08	2.34	1.41	0	0
Table 3
HIP	Other	Par	GA	GB	KA	KB	Mass A	Mass B	q	q	q	q	a	Method
		mas	mag	mag	mag	mag	Mo	Mo		vis	others	unstable	au
560		25.16	6.094		5.24		1.34
	TYC1208-468-1	18.95	10.032	10.181			0.79	0.77	0.97	0.97		0.97	86.26	Gaia
10679		25.23	7.623		6.262		1.02
10680		25.28	6.904	7.623	5.787	6.262	1.17	1.02	0.87	0.87			544	Gaia
	AG Tri	24.42	9.744	11.4337	7.08		0.82	0.49	0.6	0.6			900.86	Gaia
21547	51 Eri	33.44	5.141		4.537	18.49	1.49	0.0046	0.0031	0.0031			11.1	HCI
			5.141	9.8	4.537	6.413	1.49	1.11	0.74	0.74			2002	Gaia
HD286264	V1841 Ori	18.83	10.362		7.637		0.81
25486	AF Lep	37.25	6.21		4.926	16.646	1.2	0.0054	0.0045	0.0045			8.6	HCI
27321	beta Pic	51.44	3.823		3.48	12.47	1.63	0.0068	0.0042	0.0042			2.68	HCI
			3.823		3.48	14.3	1.64	0.0112	0.0068	0.0068			9.93	HCI
29964	AO Men	25.57	9.273		6.814		0.88
76629	V343 Nor	25.83	7.677		5.852		1.18	0.29	0.25	0.25		0.25	2.94	VIS
			7.677		13.208		1.47	0.43	0.29	0.29			399.4	Gaia
	TYC6820-0223-1	12	10.092		8.054	8.226	0.98	0.93	0.95	0.95		0.95	10.33	HCI
84586	V824 Ara	32.95	6.461		4.702		1.15	1.08	0.94		0.94		0.04	EB
			6.46	11.47	4.702	7.629	2.23	0.49	0.22	0.22			1035	Gaia
	TYC8728-2262-1	14.79	9.324		7.364		0.98	0.14	0.14		0.14		0.06	SB
86598		15.2	8.195		6.992		1.15
	HD161460	13.05	8.864		6.776		1.11	1.03	0.93	0.93		0.93	8.43	VIS
88399		20.29	6.912		5.913		1.25	0.004	0.0032		0.0032		6	PMa
			6.912	12.313	5.913	8.273	1.25	0.51	0.41	0.41			320	Gaia
88726	HR6749	22.74	5.615	5.69	5.14	5.14	1.62	1.59	0.98	0.98		0.98	78.2	Gaia
89829		12.43	8.671		7.053		1.14
92024	HR7012	32.95	4.725	8.887	4.298	6.096	1.66	1.31	0.79	0.79			2165	Gaia
	CD-64 1208	35.16	8.877	11.877	6.096		0.83	0.28	0.33	0.33		0.33	7.16	VIS
	HD173167	19.77	7.175		6.136		1.21	0.6	0.5		0.5		1.53	SB
			7.175	11.13	6.136	7.854	1.81	0.63	0.35	0.35			27812	Gaia
92680	PZ Tel	21.16	8.102		6.366	11.716	1.09	0.056	0.051	0.051		0.051	23.6	HCI
	TYC6878-195-1	14.77	9.877		7.75	8.675	0.94	0.64	0.68	0.68		0.68	18.62	HCI
95261	eta Tel	20.6	5.012	6.936	5.01	11.6	2.01	0.048	0.024	0.024			197	HCI
			5.012	6.94	5.01	5.91	2.06	1.26	0.61	0.61			20210	Gaia
95270		20.93	6.936		5.91		1.26
98839		21.11	8.023	13.691	6.627		1.1	0.38	0.35	0.35			146.01	Gaia
99273		19.96	7.076		6.076		1.22
103311		21.78	7.131		5.811		1.18	0.72	0.61	0.61		0.61	50.5	VIS
			7.131	9.91	5.811	7.039	1.9	0.73	0.63	0.63			14918	Gaia
			7.131	12.74	5.811		1.18	0.46						Gaia
107620		30.08	7.431		6.05		1.08
Table 4
Planet	$M$	$a$	$e$	Reference
	M$_{\rm Jupiter}$	au
\multicolumn{5}{|c|}{Jupiter-like planets ($a<12$ au)}
beta Pic c	6.8	2.68	0.24	\cite{Lacour2021}
HD206893 c	12.7	9.6	0.41	\cite{Hinkley2023}
AF Lep b	5.4	8.6	0.47	\cite{Mesa2023}
beta Pic b	11.2	9.93	0.1	\cite{Lacour2021}
51 Eri b	4.6	11.1	0.45	\cite{Maire2019}
\multicolumn{5}{|c|}{Slightly farther planets ($12<a<80$ au)}
HR8799 e	8.1	16.28	0.148	\cite{Zurlo2022}
PDS70 b	7	22.7	0.17	\cite{Wang2021}
HR8799 d	9.5	26.78	0.115	\cite{Zurlo2022}
PDS70 c	4.4	30.2	0.037	\cite{Wang2021}
HR8799 c	7.7	41.4	0.054	\cite{Zurlo2022}
HD95086 b	2.6	62	$<$0.18&	\cite{Desgrange2022}
HR8799 b	6	71.95	0.017	\cite{Zurlo2022}
Figure 1
	a	q_VIS	q_OTHER	q_UNSTABLE	Gaia DR4	Gaia comp	HCI max dist	HCI Med Dist	HCI Min dist
	86.26	0.97		0.97
	544	0.87
	900.86	0.6
	11.1	0.0031
	2002	0.74
	8.6	0.0045
	2.68	0.0042
	9.93	0.0068
	2.94	0.25		0.25
	399.4	0.29
	10.33	0.95		0.95
	0.04		0.94
	1035	0.22
	0.06		0.14
	8.43	0.93		0.93
	6		0.0032
	320	0.41
	78.2	0.98		0.98
	2165	0.79
	7.16	0.33		0.33
	1.53		0.5
	27812	0.35
	23.6	0.051		0.051
	18.62	0.68		0.68
	197	0.024
	20210	0.61
	146.01	0.35
	50.5	0.61		0.61
	14918	0.63
	0.02	0.03			0.03
	1.8	0.001			0.001
	3	0.001			0.001
	25	0.07			0.07
	23.2883					0.987899
	46.5766					0.978912
	69.8649					0.973899
	93.1532					0.952475
	116.442					0.935528
	139.73					0.935528
	163.018					0.935528
	186.306					0.935528
	209.595					0.924564
	232.883					0.901606
	279.46					0.822824
	326.036					0.72857
	372.613					0.622731
	419.19					0.424154
	465.766					0.233435
	512.343					0.109887
	558.919					0.0435234
	605.496					0.0236627
	652.073					0.0125749
	100000					0.0125749
	10						0.1
	10						0.0127849
	18.3333						0.00567006
	26.6667						0.00493972
	35						0.00462155
	43.3333						0.00458383
	51.6667						0.00454655
	60						0.00450972
	68.3333						0.00447332
	458.333						0.00447332
	5.58919							0.1
	5.58919							0.0101547
	10.2469							0.00521477
	14.9045							0.00461065
	19.5622							0.00435043
	24.2198							0.00431966
	28.8775							0.00428926
	33.5352							0.00425923
	38.1928							0.00422955
	256.171							0.00422955
	2.33281								0.1
	2.33281								0.00846225
	4.27683								0.00434564
	6.22084								0.00384221
	8.16485								0.00362536
	10.1089								0.00359972
	12.0529								0.00357439
	13.9969								0.00354936
	15.9409								0.00352463
	106.921								0.00352463
Figure 2
HIP	Other	Distance	M (detection HCI)	M(SNR(PMa>3))	No detection	No PMa	Unstable
		pc	Mo	Mo	Mo	Mo	Mo
21547	51 Eri	29.9043	1.49
25486	AF Lep	26.8456	1.2
27321	beta Pic	19.4401	1.63
560		39.7456		1.34
10679		39.6354		1.02
84586	V824 Ara	30.349		1.15
88399		49.2854		1.25
10680		39.557			1.17
29964	AO Men	39.1083			0.88
86598		65.7895			1.15
89829		80.4505			1.14
92024	HR7012	30.349			1.66
95261	eta Tel	48.5437			2.01
95270		47.7783			1.26
98839		47.3709			1.1
99273		50.1002			1.22
107620		33.2447			1.08
	AG Tri	40.95				0.82
HD286264	V1841 Ori	53.1067				0.81
	TYC8728-2262-1	67.6133				0.98
	TYC1208-468-1	52.7704					0.79
76629	V343 Nor	38.7147					1.18
	TYC6820-0223-1	83.3333					0.98
	HD161460	76.6284					1.11
88726	HR6749	43.9754					1.62
	CD-64 1208	28.4414					0.83
	HD173167	50.5817					1.21
92680	PZ Tel	47.259					1.09
	TYC6878-195-1	67.7048					0.94
103311		45.9137					1.18
Figure 3
Upper Left Panel
a	RUWE	PMA	HCI	RV	Stability limit	Disk Position	Jup-like area
1	0.015
2	0.008
2.5	0.009
3	0.012
4	0.02
5	0.03
1.5		0.004
2.5		0.0035
5		0.0035
11.5		0.0035
15		0.005
20		0.007
30		0.0125
40		0.02
50		0.03
4			0.016
8			0.0068
10			0.005
11.5			0.0035
16			0.0022
32			0.002
13.6364					0
13.6364					0.03
30						0
30						0.03
3							0
3							0.013
13							0.013
13							0
3							0
Upper Right Panel
a	RUWE	PMA	HCI	RV	Stability limit	Disk Position	Jup-like area
1	0.012
2	0.0075
3	0.011
4	0.0195
5	0.03
6	0.04
6.8	0.05
2.5		0.018
3.8		0.016
11.5		0.016
13		0.017
21.5		0.035
26		0.05
4			0.0135
8			0.004
10			0.0035
20			0.002
32			0.0018
14.5					0
14.5					0.05
3							0
3							0.013
13							0.013
13							0
3							0
Lower left panel
a	RUWE	PMA	HCI	RV	Stability limit	Disk Position	Jup-like area
1	0.0185
2	0.01
2.5	0.0091
3	0.01
4	0.015
5	0.0225
5.8	0.03
2.6		0.02
3.4		0.006
5.8		0.0055
10		0.007
14		0.0067
18		0.0075
20		0.0095
24		0.0115
30		0.015
39		0.025
41		0.03
3			0.017
6			0.0045
9			0.0025
13			0.002
25			0.0018
3							0
3							0.013
13							0.013
13							0
3							0
Lower Right panel
a	RUWE	PMA	HCI	RV	Stability limit	Disk Position	Jup-like area
1	0.0165
1.5	0.012
2	0.01
2.5	0.011
3.5	0.018
4	0.024
4.4	0.03
2.6		0.006
3.3		0.005
16		0.005
20		0.01
24		0.015
30		0.0215
34		0.03
5			0.017
9.5			0.0055
14.5			0.003
40			0.0022
1				0.0008
3				0.0015
28					0
28					0.03
62						0
62						0.03
3							0
3							0.013
13							0.013
13							0
3							0
